# Supplementary material for: A Signal-On Microelectrode Electrochemical Aptamer Sensor Based on AuNPs–MXene for Alpha-Fetoprotein Determination
Source: Sensors (Basel). 2024 Dec 10;24(24):7878. doi: 10.3390/s24247878 (PMC11678932; doi:10.3390/s24247878)
Supplement: Supplementary file 1 [file sensors-24-07878-s001.zip]

Archive with 1 entries (1 files):
- sensors-3284676-supplementary.pdf
